# Supplementary material for: Factors Associated with the Practice of Assessing Drug–Drug Interactions Among Pharmacists in Saudi Arabia
Source: Healthcare (Basel). 2024 Nov 15;12(22):2285. doi: 10.3390/healthcare12222285 (PMC11594466; doi:10.3390/healthcare12222285)
Supplement: Supplementary file 1 [file healthcare-12-02285-s001.zip]

Archive with 1 entries (1 files):
- healthcare-3211328-supplementary.docx
